# Supplementary material for: Characterization of Four Medically Important Toxins from Centruroides huichol Scorpion Venom and Its Neutralization by a Single Recombinant Antibody Fragment
Source: Toxins (Basel). 2022 May 26;14(6):369. doi: 10.3390/toxins14060369 (PMC9227038; doi:10.3390/toxins14060369)
Supplement: Supplementary file 1 [file toxins-14-00369-s001.zip]

Archive with 1 entries (1 files):
- toxins-1715974-supplementary.pdf
